# Supplementary material for: Application of artificial intelligence chatbots, including ChatGPT, in education, scholarly work, programming, and content generation and its prospects: a narrative review
Source: J Educ Eval Health Prof. 2023 Dec 27;20:38. doi: 10.3352/jeehp.2023.20.38 (PMC11893184; doi:10.3352/jeehp.2023.20.38)
Supplement: Supplementary file 1 — Supplement 1. ChatGPT’s (2023 Jan 9 version) answer to the inquiry, “Could you generate code for machine learning in Python?” [cited 2023 Jan 23, 8:30 PM (Seoul time)]. [file jeehp-20-38-suppl.txt]

Question prompt>Could you generate code for machine learning in python? 

Answere by ChatGPT>
Sure!  Here is an example of a simpel machine learning script in Python using  scikit-learn library for training a linear regression model on a dataset.


import numpy as np
import pandas as pd
from sklearn.model_selection import train_test_split
from sklearn.linear_model import LinearRegression
from sklearn.metrics import mean_squared_error, r2_score

# Step 1: Import the necessary libraries

# Step 2: Load your dataset into a Pandas DataFrame
data = pd.read_csv('data.csv')

# Step 3: Prepare your features (X) and target variable (y)
X = data[['feature_column']]
y = data['target_column']

# Step 4: Split your data into training and testing sets
X_train, X_test, y_train, y_test = train_test_split(X, y, test_size=0.2, random_state=42)

# Step 5: Create and train the linear regression model
model = LinearRegression()
model.fit(X_train, y_train)

# Step 6: Make predictions using the trained model on the test set
y_pred = model.predict(X_test)

# Step 7: Evaluate the model's performance
mse = mean_squared_error(y_test, y_pred)
r2 = r2_score(y_test, y_pred)

print(f"Mean Squared Error: {mse}")
print(f"R-squared (R2) Score: {r2}")
